# Supplementary material for: Effect of Ginseng Sapogenin Protopanaxadiol-Enriched Rice (DJ-PPD) on Immunomodulation
Source: Plants (Basel). 2023 Feb 8;12(4):767. doi: 10.3390/plants12040767 (PMC9959806; doi:10.3390/plants12040767)
Supplement: Supplementary file 1 [file plants-12-00767-s001.zip]

Archive with 1 entries (1 files):
- plants-2200471-supplementary.pdf
